# Supplementary material for: Exosomal Circular RNA as a Biomarker Platform for the Early Diagnosis of Immune-Mediated Demyelinating Disease
Source: Front Genet. 2019 Sep 27;10:860. doi: 10.3389/fgene.2019.00860 (PMC6777646; doi:10.3389/fgene.2019.00860)
Supplement: Supplementary Table 1 — Information on differentially expressed circRNAs. [file Table_1.xls]

## Sheet: Test_vs_Ctrl
Supplementary Table 1
# Fold Change cut-off: 1.5 # P-value cut-off: 0.05 # Condition pairs: Test_vs_Ctrl # Column A: probeID it represents probe name. # Column B: P-value, P-value calculated from unpaired t-test. # Column C: FDR, FDR is calculated from Benjamini Hochberg FDR. # Column D: FC (abs), the absolute ratio (no log scale) of normalized intensities between two conditions. # Column E: Regulation, it depicts whi…
Test_vs_Ctrl 1.5 fold up regulated CircRNAs
	P-value and FDR		Fold change and Regulation		Annotations											Group--Raw Intensity		Group--Normalized Intensity		Raw Intensity										Normalized Intensity										miRNA Binding Sites
probeID	P-value	FDR	FC (abs)	Regulation	circRNA	Alias	source	chrom	strand	txStart	txEnd	circRNA_type	best_transcript	GeneSymbol	Sequence	group-Test(raw)	group-Ctrl(raw)	group-Test(normalized)	group-Ctrl(normalized)	[18, Test](raw)	[19, Test](raw)	[20, Test](raw)	[5, Test](raw)	[7, Test](raw)	[16, Ctrl](raw)	[17, Ctrl](raw)	[2, Ctrl](raw)	[3, Ctrl](raw)	[9, Ctrl](raw)	[18, Test](normalized)	[19, Test](normalized)	[20, Test](normalized)	[5, Test](normalized)	[7, Test](normalized)	[16, Ctrl](normalized)	[17, Ctrl](normalized)	[2, Ctrl](normalized)	[3, Ctrl](normalized)	[9, Ctrl](normalized)	MRE1	MRE2	MRE3	MRE4	MRE5
ASCRP3004508	0.00124707	0.423504	2.04216	up	hsa_circRNA_104854	hsa_circ_0087862	circBase	chr9	+	110068659	110081160	exonic	NM_002874	RAD23B	CAGTTTCAACAACCCTGACAGAGCAGTGGAGTATCTTTTAATGCCCAAAGCAGTGTCCAC	51.8	27.5	5.62493	4.59484	55	102	27	39	36	40	22	23	28	24.5	5.76768	5.91123	4.89389	5.8575	5.69435	4.88659	4.38065	4.38065	4.57778	4.74851	hsa-miR-325	hsa-miR-593-3p	hsa-miR-512-3p	hsa-miR-653-5p	hsa-miR-766-5p
ASCRP3004722	0.0114592	0.981034	2.03475	up	hsa_circRNA_100191	hsa_circ_0012077	circBase	chr1	+	44054401	44054671	exonic	NM_002840	PTPRF	CATGATCGAGGCCACAGCCCAGGTCACAGTGAAAGTGCGCCGCGTGGCTCCTCGTTTCTC	102.1	62.4	6.59982	5.57497	158	210.5	48.5	48.5	45	113	37	33	98	31	7.44796	6.84054	6.12062	6.35722	6.23277	6.11751	5.26794	5.34628	5.97799	5.16514	hsa-miR-647	hsa-miR-588	hsa-miR-660-3p	hsa-miR-661	hsa-miR-552-3p
ASCRP3008273	0.0260439	0.981034	1.81926	up	hsa_circRNA_100615	hsa_circ_0018659	circBase	chr10	+	72285678	72291210	exonic	NM_014431	PALD1	GAGCTGGCCATCCGGAAAGAGGTCTGGGGTCCTGAGGCTGCTGGCAGACTATGGGTACAA	68.9	35.3	5.80321	4.93985	90	158.5	30	28	38	40	29	29	52	26.5	6.52835	6.46158	5.09723	5.17316	5.75571	4.92509	4.7856	5.00813	5.23193	4.74851	hsa-miR-10a-5p	hsa-miR-127-3p	hsa-miR-196a-5p	hsa-miR-452-3p	hsa-miR-874-5p
ASCRP3009924	0.0263408	0.981034	1.80804	up	hsa_circRNA_026457	hsa_circ_0026457	circBase	chr12	-	52911373	52912944	exonic	NM_000424	KRT5	GTATCAGACCAAGGTGCGGTTCCTGGAGCAGCAGAACAAGGTTCTGGACACCAAGTGGAC	46.8	31.7	5.48183	4.62741	51	83	26.5	30	43.5	60	24	25	25.5	24	5.67753	5.67471	4.59877	5.34273	6.11543	5.36039	4.49703	4.45489	4.52236	4.30238	hsa-miR-7112-3p	hsa-miR-766-3p	hsa-miR-7162-3p	hsa-miR-377-5p	hsa-miR-4638-5p
ASCRP3009795	0.0339369	0.981034	1.80016	up	hsa_circRNA_081069	hsa_circ_0081069	circBase	chr7	+	94027693	94037203	exonic	NM_000089	COL1A2	GGTGAACCTGGTGCCCCTGGTGAAAATGGAACTCCAGGTCAAACAGAAACTGTAAGAAAG	65.7	42.7	5.81996	4.97184	74	154	36	28.5	36	85.5	28.5	25	50	24.5	6.22363	6.41753	5.60824	5.12436	5.72604	5.76768	4.96259	4.45489	5.16112	4.51291	hsa-miR-4733-3p	hsa-miR-665	hsa-miR-5096	hsa-miR-412-3p	hsa-miR-4459
ASCRP3000476	0.00462473	0.872532	1.74234	up	hsa_circRNA_087856	hsa_circ_0087856	circBase	chr9	+	110062421	110084399	exonic	NM_002874	RAD23B	AACTACGACAGCAACAACTACAACAACAAGTTCTGGAGGTGAAAGCACTGAAAGAGAAGA	51.8	31.1	5.71474	4.91372	51	98	30	40	40	31	29.5	32	31	32	5.70959	5.86123	5.09723	5.9837	5.92198	4.65712	4.75386	5.16112	4.71182	5.28469	hsa-miR-3692-5p	hsa-miR-6511b-5p	hsa-miR-4763-3p	hsa-miR-4518	hsa-miR-1266-5p
ASCRP3008421	0.0447846	0.981034	1.73474	up	hsa_circRNA_008029	hsa_circ_0008029	circBase	chr6	-	77860917	77921770	sense overlapping	TCONS_00012214	XLOC_005768	GAGTGCCCAGCCTTCAGAACAGTCTTTATGTGGCTATTGCTTTGAAGACAAAGAATAACG	72.5	49.9	5.99378	5.19906	92	163.5	41	32	34	96.5	29	28	68	28	6.60483	6.51224	5.86619	5.48481	5.50083	5.91482	4.86695	4.65712	5.54939	5.00701	hsa-miR-1277-5p	hsa-miR-3171	hsa-miR-3145-3p	hsa-miR-153-5p	hsa-miR-29b-1-5p
ASCRP3006933	0.0471252	0.981034	1.55391	up	hsa_circRNA_001754	hsa_circ_0000559	circBase	chr14	-	89747293	89750866	exonic	ENST00000557718	FOXN3	CTTCAAGAGAAATGGAGCCCTTCTCCAAGGGAAGGATGACTAAGAGTTTAGTGCTGGAAG	118	76.4	6.77463	6.13873	150	286	60	51	43	102	85	55	88	52	7.39194	7.28245	6.63344	6.47299	6.09235	6.00519	6.5466	6.18251	5.87973	6.07961	hsa-miR-136-5p	hsa-miR-877-3p	hsa-miR-421	hsa-miR-153-3p	hsa-miR-363-5p
Test_vs_Ctrl 1.5 fold down regulated CircRNAs
	P-value and FDR		Fold change and Regulation		Annotations											Group--Raw Intensity		Group--Normalized Intensity		Raw Intensity										Normalized Intensity										miRNA Binding Sites
probeID	P-value	FDR	FC (abs)	Regulation	circRNA	Alias	source	chrom	strand	txStart	txEnd	circRNA_type	best_transcript	GeneSymbol	Sequence	group-Test(raw)	group-Ctrl(raw)	group-Test(normalized)	group-Ctrl(normalized)	[18, Test](raw)	[19, Test](raw)	[20, Test](raw)	[5, Test](raw)	[7, Test](raw)	[16, Ctrl](raw)	[17, Ctrl](raw)	[2, Ctrl](raw)	[3, Ctrl](raw)	[9, Ctrl](raw)	[18, Test](normalized)	[19, Test](normalized)	[20, Test](normalized)	[5, Test](normalized)	[7, Test](normalized)	[16, Ctrl](normalized)	[17, Ctrl](normalized)	[2, Ctrl](normalized)	[3, Ctrl](normalized)	[9, Ctrl](normalized)	MRE1	MRE2	MRE3	MRE4	MRE5
ASCRP3006726	0.0287864	0.981034	2.07878	down	hsa_circRNA_002149	hsa_circ_0001627	circBase	chr6	-	90959407	90981660	intronic	ENST00000343122	BACH2	CTGGGCTCAGCGCGTTCGTTCACATAGCTCCCAGTTTTAACATTTCGCCACCTACTGAAG	44.2	141.8	5.62381	6.67955	43	65	32	42	39	83.5	131	68	367.5	59	5.3356	5.35335	5.39166	6.11647	5.92198	5.72331	7.11354	6.51816	7.81045	6.23229	hsa-miR-153-5p	hsa-miR-329-5p	hsa-miR-29b-1-5p	hsa-miR-577	hsa-miR-651-3p
ASCRP3002014	0.00108435	0.413058	2.00608	down	hsa_circRNA_104487	hsa_circ_0082352	circBase	chr7	-	129821462	129832663	exonic	NM_032842	TMEM209	AGCACACAGATGAGACGAATGGGTTGTCCAGAGCTACAGATAGGAGTTGGCGAGCTTTAG	33.2	75.8	4.89715	5.90153	38	52	27	25	24	148	55	38.5	98.5	39	5.2223	5.10143	4.89389	4.63696	4.63115	6.46117	5.8425	5.63098	6.02361	5.54939	hsa-miR-877-3p	hsa-let-7i-5p	hsa-miR-628-5p	hsa-miR-32-3p	hsa-miR-222-5p
ASCRP3010354	0.000399538	0.304961	1.97098	down	hsa_circRNA_103499	hsa_circ_0001355	circBase	chr3	+	157839891	157841780	exonic	NM_016625	RSRC1	GTTCAGAGGTCTAGGTCAAAAAGCAGAACAAGAAGAAATGGGACGTCGGTCATCAGATAC	123.3	308.3	7.11779	8.0967	117	256.5	65	86	92	506	220	228	377	210.5	6.99753	7.12366	6.68833	7.33767	7.44175	8.19318	7.86824	8.37734	7.8438	8.20093	hsa-miR-516b-5p	hsa-miR-151a-5p	hsa-miR-769-5p	hsa-miR-505-5p	hsa-miR-567
ASCRP3012114	0.000371477	0.304961	1.87737	down	hsa_circRNA_014887	hsa_circ_0014887	circBase	chr1	-	160261801	160282957	exonic	NM_004371	COPA	TGCCACTTCTTGTTGTGGACAATAAACAAGAGATTGCAGAGGACTGGGGTTCAGACTTTC	82.1	185.3	6.53562	7.44433	71.5	158	65.5	56	59.5	252	149	150.5	226	149	6.22363	6.47421	6.71364	6.56576	6.70087	7.23774	7.36046	7.80239	7.14879	7.67229	hsa-miR-145-5p	hsa-miR-5195-3p	hsa-miR-6807-3p	hsa-miR-623	hsa-miR-143-5p
ASCRP3004751	0.00363771	0.806611	1.85059	down	hsa_circRNA_400660		25242744	chr10	-	120445494	120450915	exonic	uc010qst.1	CACUL1	CATGGAAGAGGATGTTGGACTTCTTACTTGAGTGGGTTCAGATGGCTCCAACTCTATTTT	47.4	102.5	5.71237	6.60035	46	74	38	38	41	123	86	102	109	92.5	5.48158	5.50401	5.71509	5.87973	5.98142	6.23613	6.56576	7.13166	6.12476	6.94346	hsa-miR-2117	hsa-miR-5196-3p	hsa-miR-5047	hsa-miR-6074	hsa-miR-6881-3p
ASCRP3010577	0.00922461	0.981034	1.85001	down	hsa_circRNA_000685	hsa_circ_0000685	circBase	chr16	-	29675582	29675690	intronic	uc010bzb.2	BOLA2	TAACAGGGGGTCCAGAGGTGCCTTTGGAAGGCTCCAGAGAGCCAGTTGTCATGGTAACAG	44.2	92.3	5.31371	6.20124	54	75	37	28	27	149.5	77	43.5	147	44.5	5.73555	5.53078	5.60824	4.7856	4.90837	6.48994	6.37123	5.769	6.57563	5.8004	hsa-miR-6859-3p	hsa-miR-518c-5p	hsa-miR-326	hsa-miR-4640-3p	hsa-miR-6509-3p
ASCRP3006787	0.0498566	0.981034	1.79365	down	hsa_circRNA_100088	hsa_circ_0005735	circBase	chr1	-	21415630	21437876	exonic	NM_001198803	EIF4G3	CTGTCTCAGCAGTCTACAGCACGCAATCCCACAGAGTATTGATGAGGAAACTGAAGTTTG	84.4	181.7	6.61931	7.46221	69	138	50	80	85	191	187	178	179	173.5	6.14018	6.28134	6.19339	7.17573	7.30589	6.83075	7.66839	8.03579	6.84932	7.92678	hsa-miR-93-3p	hsa-miR-10b-3p	hsa-miR-450a-1-3p	hsa-miR-885-3p	hsa-miR-146a-3p
ASCRP3008895	0.00319282	0.806611	1.74796	down	hsa_circRNA_104832	hsa_circ_0087571	circBase	chr9	+	97191470	97203381	exonic	NM_032558	HIATL1	GCACGAGCGAAGTACAGCTTATGGATGGGTTCTACATGAAACATTTTCTCAACACACATT	34.6	63.9	5.12125	5.92692	34.5	50.5	25	31	32	81	64	53	69.5	52	4.93456	5.1119	4.64851	5.41044	5.50083	5.70268	6.10603	6.15139	5.59487	6.07961	hsa-miR-489-3p	hsa-miR-410-3p	hsa-miR-593-5p	hsa-miR-373-5p	hsa-miR-1296-3p
ASCRP3000062	0.0283784	0.981034	1.71886	down	hsa_circRNA_092482	hsa_circ_0001036	circBase	chr2	-	85554223	85554349	sense overlapping	NM_006464	TGOLN2	AAAAGACGTCCCTAACAAGTCGGGTTCGGAGGCGCAGACCACAAAAGATGTCCCTAATAA	54.3	122.3	5.99413	6.77558	47	72	51.5	49.5	51.5	124	75	111.5	209	92	5.46535	5.49124	6.28134	6.23517	6.49755	6.23277	6.39242	7.27362	7.04473	6.93435	hsa-miR-5572	hsa-miR-937-3p	hsa-miR-3151-3p	hsa-miR-3192-3p	hsa-miR-3135b
ASCRP3009435	0.000598668	0.304961	1.71762	down	hsa_circRNA_101005	hsa_circ_0007845	circBase	chr12	-	6859013	6859932	exonic	NM_005439	MLF2	GGACTATATCAACCTGGATGAGATCGGGTGGTTTCATGGACATGTTTGGGATGATGAATG	46.3	101.4	5.60569	6.3861	47	73	40	33.5	38	161	79	54	159	54	5.46535	5.49124	5.81585	5.56166	5.69435	6.60483	6.45912	6.07641	6.68833	6.10184	hsa-miR-215-3p	hsa-miR-493-3p	hsa-miR-127-3p	hsa-miR-339-5p	hsa-miR-593-5p
ASCRP3003333	0.0166847	0.981034	1.70114	down	hsa_circRNA_100368	hsa_circ_0014923	circBase	chr1	-	160281657	160282957	exonic	NM_004371	COPA	ATTTCAACAGCTCCAAAGATGTAGCTGTGATGCAGTTGCGGAGGACTGGGGTTCAGACTT	47.8	99.5	5.7883	6.5548	39	70	47	40	43	117.5	93	91	111	85	5.2223	5.44975	6.19339	5.9837	6.09235	6.17853	6.65579	6.98192	6.14936	6.8084	hsa-miR-302a-5p	hsa-miR-145-5p	hsa-miR-154-3p	hsa-miR-708-5p	hsa-miR-583
ASCRP3008148	0.0105397	0.981034	1.63694	down	hsa_circRNA_036599	hsa_circ_0036599	circBase	chr15	-	85230855	85234875	exonic	NM_014300	SEC11A	GAGAGATTCCTATAGTTCACCGAGTCTTGAAGATTCATGAAAACTCTATTATCAAGTCCT	28.6	50.3	4.8525	5.56351	24	34	25	29	31	45	43	43	79.5	41	4.5034	4.67699	4.64851	5.34273	5.09089	5.01707	5.5151	5.80879	5.78086	5.69574	hsa-miR-744-3p	hsa-miR-7161-3p	hsa-miR-556-3p	hsa-miR-6873-3p	hsa-miR-29a-3p
ASCRP3004350	0.0085942	0.981034	1.62014	down	hsa_circRNA_004203	hsa_circ_0004203	circBase	chr16	+	89291126	89292039	exonic	NR_037705	ZNF778	CAGGATAGATCTTGGTTCAGAGCATCAAATGAGACACAGACGGACATCACCTGTTCCAAC	47.2	86.8	5.61427	6.31039	49	73	30	40	44	121	76	69	107	61	5.53546	5.46372	5.05228	5.87973	6.14018	6.18648	6.39242	6.5303	6.09394	6.34883	hsa-miR-5002-5p	hsa-miR-3074-5p	hsa-miR-520d-3p	hsa-miR-6752-3p	hsa-miR-18a-3p
ASCRP3004905	0.0223474	0.981034	1.57099	down	hsa_circRNA_000158	hsa_circ_0000158	circBase	chr1	-	169673708	169673894	exonic	NM_000655	SELL	CATTTGGAAACTGGTCATCTCCAGAACCAACCTGTCAAGTGATTCAGTGTGAGCCTTTGG	35.6	75.2	5.26539	5.91706	32	45	34	34	33	159	47	43	84	43	4.80379	4.94864	5.55016	5.59039	5.43399	6.56424	5.68316	5.73351	5.83872	5.76569	hsa-miR-6501-3p	hsa-miR-124-3p	hsa-miR-605-3p	hsa-miR-5582-5p	hsa-miR-506-3p
ASCRP3000478	0.036491	0.981034	1.55484	down	hsa_circRNA_100780	hsa_circ_0021569	circBase	chr11	+	32948702	32949669	exonic	NM_001076786	QSER1	AACTACTCTCTTACCACAATTCAGGGCTCCATCCTGGCAGACAGTTTAAGCTATGAAGAA	58.7	140.9	6.06993	6.70669	57.5	94	49	45	48	297.5	78	56	206	67	5.81649	5.80299	6.23421	6.18251	6.31344	7.44858	6.40567	6.19536	7.01576	6.46811	hsa-miR-665	hsa-miR-345-3p	hsa-miR-7-5p	hsa-miR-219a-2-3p	hsa-miR-26a-5p
ASCRP3011165	0.000934805	0.413058	1.54348	down	hsa_circRNA_404940		25070500	chr11	+	118451960	118454073	exonic	NM_001655	ARCN1	TCACAGAAATGGATTCTCATGAGGAGAAGGTGTTCAGAGCCGTCAGAGAGGTGCTGTTGG	38.1	59	5.10337	5.72956	39	65	29	30	27.5	87	51	40	71	46	5.25855	5.33023	5.00364	5.2223	4.70215	5.77823	5.75438	5.65265	5.6038	5.85875	hsa-miR-4255	hsa-miR-6077	hsa-miR-587	hsa-miR-526b-5p	hsa-miR-5197-3p
ASCRP3008440	0.0496085	0.981034	1.53058	down	hsa_circRNA_001012	hsa_circ_0000254	circBase	chr10	-	99144016	99144540	intronic	ENST00000315563	RRP12	GAGTTCTCAGGGCCTCTGTCCTGGCTGCCAAGATTGGGGGTCCTCAGGGTCTCCATCCTG	1588.9	3537.7	11.0353	11.6494	1422	2856	1059	1354	1253.5	4105.5	3680	3025	4207.5	2670.5	10.8048	10.4478	10.8733	11.5205	11.5301	11.2398	11.7175	12.053	11.3266	11.91	hsa-miR-125b-5p	hsa-miR-125a-5p	hsa-miR-184	hsa-miR-1224-5p	hsa-miR-150-5p
ASCRP3010808	0.00162843	0.518451	1.5199	down	hsa_circRNA_104454	hsa_circ_0007395	circBase	chr7	+	104678572	104681470	exonic	NM_182931	KMT2E	TACTTGGAAATGGCTGCAGGTTCAGAGTCTATTCTGGATAAGCAGGTTTTGTGAAGACAT	135.3	265.1	7.22256	7.82653	141	292.5	77	83	83	441	150	174.5	399	161	7.25106	7.32221	7.00429	7.25697	7.27827	7.99707	7.37748	8.00411	7.93299	7.82101	hsa-miR-450b-3p	hsa-miR-769-3p	hsa-miR-593-3p	hsa-miR-519a-3p	hsa-miR-519b-3p
